# Supplementary material for: Bidirectional association of sleep disorders with chronic kidney disease: a systematic review and meta-analysis
Source: Clin Kidney J. 2024 Oct 18;17(11):sfae279. doi: 10.1093/ckj/sfae279 (PMC11549560; doi:10.1093/ckj/sfae279)
Supplement: sfae279_Supplemental_Files [file sfae279_supplemental_files.zip]

Archive with 7 entries (7 files):
- S1. Search Strategy.docx
- S2. ROBINS-E.tif
- S3. Bubble Plots.pdf
- S4. Results of the Meta Regression Analysis.docx
- S5. Additional Analyses.pdf
- S6. GRADE.docx
- S7. MOOSE Checklist.pdf
